# Supplementary material for: Structural basis of peptide recognition and activation of endothelin receptors
Source: Nat Commun. 2023 Mar 7;14:1268. doi: 10.1038/s41467-023-36998-9 (PMC9992518; doi:10.1038/s41467-023-36998-9)
Supplement: Supplementary file 3 — Source data [file 41467_2023_36998_MOESM3_ESM.xlsx]

## Sheet: Supplementary Fig.2a,2d,2g
a	Representative elution profile and SDS-PAGE analysis of the ET-1-ETAR-Gq-scFv16 complexes							d	Representative elution profile and SDS-PAGE analysis of the ET-1-ETBR-Gq-scFv16 complexes							g	Representative elution profile and SDS-PAGE analysis of the IRL1620-ETBR-Gi-scFv16 complexes
X/ml	Y/mAU							X/ml	Y/mAU							X/ml	Y/mAU
0	23.35							0	1.29							0	10.02
0.02	24.5							0.02	1.32							0.02	10.21
0.05	25.24							0.04	1.3							0.04	10.28
0.07	26.25							0.07	1.32							0.06	10.4
0.1	27.04							0.09	1.34							0.09	10.54
0.12	27.76							0.11	1.41							0.11	10.74
0.15	28.2							0.13	1.44							0.13	10.96
0.17	28.36							0.15	1.48							0.15	11.17
0.2	28.26							0.18	1.52							0.17	11.39
0.22	27.96							0.2	1.59							0.19	11.64
0.25	27.44							0.22	1.64							0.22	11.83
0.27	26.78							0.24	1.62							0.24	12.04
0.3	25.96							0.26	1.63							0.26	12.18
0.32	25.05							0.29	1.68							0.28	12.25
0.35	24.07							0.31	1.69							0.3	12.33
0.37	23.03							0.33	1.7							0.32	12.45
0.4	21.99							0.35	1.77							0.35	12.51
0.42	20.99							0.37	1.78							0.37	12.59
0.45	19.99							0.4	1.79							0.39	12.66
0.47	19.09							0.42	1.85							0.41	12.75
0.5	18.22							0.44	1.8							0.43	12.84
0.52	17.43							0.46	1.87							0.45	12.93
0.55	16.71							0.48	1.91							0.48	13.04
0.57	16.04							0.51	1.95							0.5	13.12
0.6	15.45							0.53	1.94							0.52	13.21
0.62	14.95							0.55	1.98							0.54	13.26
0.65	14.63							0.57	2.02							0.56	13.37
0.67	14.38							0.59	2.08							0.58	13.47
0.7	14.05							0.62	2.09							0.61	13.55
0.72	13.71							0.64	2.12							0.63	13.63
0.75	13.39							0.66	2.15							0.65	13.7
0.77	13.01							0.68	2.17							0.67	13.74
0.8	12.59							0.7	2.23							0.69	13.84
0.82	12.17							0.73	2.26							0.71	13.9
0.85	11.7							0.75	2.27							0.74	13.97
0.87	11.3							0.77	2.32							0.76	14.05
0.9	10.88							0.79	2.37							0.78	14.1
0.92	10.56							0.81	2.36							0.8	14.18
0.95	10.26							0.83	2.38							0.82	14.26
0.97	9.95							0.86	2.41							0.84	14.34
1	9.63							0.88	2.51							0.87	14.42
1.02	9.37							0.9	2.52							0.89	14.48
1.05	9.17							0.92	2.54							0.91	14.54
1.07	8.98							0.94	2.57							0.93	14.62
1.1	9.24							0.97	2.58							0.95	14.7
1.12	9.07							0.99	2.63							0.97	14.76
1.15	8.82							1.01	2.63							1	14.85
1.17	8.76							1.03	2.69							1.02	14.91
1.2	9.17							1.05	2.72							1.04	14.97
1.22	18.45							1.08	2.75							1.06	15.06
1.25	24.97							1.1	2.8							1.08	15.12
1.27	16.59							1.12	2.81							1.1	15.19
1.3	13							1.14	2.87							1.13	15.26
1.32	11.08							1.16	2.88							1.15	15.31
1.35	9.85							1.19	2.93							1.17	15.39
1.37	9.33							1.21	2.98							1.19	15.41
1.4	9.03							1.23	3.03							1.21	15.47
1.42	8.87							1.25	3.02							1.23	15.51
1.45	8.71							1.27	3.07							1.26	15.55
1.47	8.61							1.3	3.13							1.28	15.6
1.5	8.55							1.32	3.16							1.3	15.64
1.52	8.5							1.34	3.17							1.32	15.63
1.55	8.46							1.36	3.21							1.34	15.67
1.57	8.41							1.38	3.25							1.36	15.69
1.6	8.37							1.41	3.28							1.39	15.72
1.62	8.34							1.43	3.35							1.41	15.74
1.65	8.33							1.45	3.35							1.43	15.74
1.67	8.29							1.47	3.36							1.45	15.75
1.7	8.25							1.49	3.42							1.47	15.75
1.72	8.21							1.52	3.45							1.49	15.77
1.75	8.18							1.54	3.47							1.52	15.76
1.77	8.16							1.56	3.48							1.54	15.79
1.8	8.11							1.58	3.53							1.56	15.77
1.82	8.12							1.6	3.58							1.58	15.76
1.85	8.09							1.63	3.61							1.6	15.76
1.87	8.05							1.65	3.66							1.62	15.75
1.9	8.04							1.67	3.68							1.65	15.76
1.92	8.03							1.69	3.69							1.67	15.74
1.95	8							1.71	3.7							1.69	15.71
1.97	7.99							1.74	3.77							1.71	15.71
2	7.97							1.76	3.77							1.73	15.68
2.02	7.96							1.78	3.8							1.75	15.69
2.05	7.97							1.8	3.83							1.77	15.69
2.07	7.95							1.82	3.86							1.8	15.66
2.1	7.96							1.85	3.89							1.82	15.63
2.12	7.94							1.87	3.92							1.84	15.64
2.15	7.95							1.89	3.99							1.86	15.61
2.17	7.94							1.91	3.95							1.88	15.6
2.2	7.97							1.93	3.99							1.9	15.6
2.22	7.98							1.96	4.04							1.93	15.56
2.25	7.98							1.98	4.07							1.95	15.55
2.27	7.97							2	4.12							1.97	15.53
2.3	7.99							2.02	4.1							1.99	15.53
2.32	8.01							2.04	4.11							2.01	15.53
2.35	8.01							2.07	4.18							2.03	15.55
2.37	8.01							2.09	4.21							2.06	15.56
2.4	8.05							2.11	4.23							2.08	15.56
2.42	8.05							2.13	4.21							2.1	15.58
2.45	8.08							2.15	4.26							2.12	15.58
2.47	8.09							2.18	4.3							2.14	15.58
2.5	8.53							2.2	4.32							2.16	15.6
2.52	8.31							2.22	4.36							2.19	15.63
2.55	8.31							2.24	4.37							2.21	15.63
2.57	8.35							2.26	4.4							2.23	15.65
2.6	9.43							2.29	4.41							2.25	15.67
2.62	14.73							2.31	4.45							2.27	15.72
2.65	12.14							2.33	4.47							2.29	15.72
2.67	10.66							2.35	4.54							2.32	15.77
2.7	9.57							2.37	4.52							2.34	15.81
2.72	9.07							2.39	4.52							2.36	15.81
2.75	8.9							2.42	4.54							2.38	15.88
2.77	8.81							2.44	4.62							2.4	15.91
2.8	8.76							2.46	4.66							2.42	15.94
2.82	8.76							2.48	4.62							2.45	15.98
2.85	8.74							2.5	4.66							2.47	15.99
2.87	8.73							2.53	4.72							2.49	16.05
2.9	8.77							2.55	4.72							2.51	16.06
2.92	8.76							2.57	4.75							2.53	16.1
2.95	8.81							2.59	4.75							2.55	16.14
2.97	8.88							2.61	4.8							2.58	16.17
3	8.89							2.64	4.8							2.6	16.19
3.02	8.9							2.66	4.83							2.62	16.22
3.05	8.94							2.68	4.82							2.64	16.27
3.07	8.99							2.7	4.87							2.66	16.31
3.1	9.2							2.72	4.9							2.68	16.36
3.12	9.15							2.75	4.94							2.71	16.39
3.15	9.1							2.77	4.95							2.73	16.42
3.17	9.08							2.79	4.95							2.75	16.43
3.2	9.09							2.81	5.02							2.77	16.47
3.22	9.1							2.83	5.12							2.79	16.52
3.25	9.14							2.86	5.19							2.81	16.56
3.27	9.14							2.88	5.26							2.84	16.6
3.3	9.16							2.9	5.28							2.86	16.63
3.32	9.19							2.92	5.32							2.88	16.66
3.35	9.21							2.94	5.39							2.9	16.71
3.37	9.22							2.97	5.47							2.92	16.73
3.4	9.24							2.99	5.54							2.94	16.77
3.42	9.26							3.01	5.63							2.97	16.83
3.45	9.3							3.03	5.66							2.99	16.87
3.47	9.3							3.05	5.68							3.01	16.92
3.5	9.31							3.08	5.65							3.03	16.94
3.52	9.31							3.1	5.61							3.05	17.01
3.55	9.34							3.12	5.56							3.07	17.04
3.57	9.36							3.14	5.48							3.1	17.1
3.6	9.37							3.16	5.46							3.12	17.14
3.62	9.4							3.19	5.44							3.14	17.19
3.65	9.39							3.21	5.35							3.16	17.25
3.67	9.41							3.23	5.31							3.18	17.35
3.7	9.42							3.25	5.3							3.2	17.41
3.72	9.43							3.27	5.3							3.23	17.45
3.75	9.46							3.3	5.26							3.25	17.51
3.77	9.48							3.32	5.22							3.27	17.57
3.8	9.46							3.34	5.2							3.29	17.63
3.82	9.49							3.36	5.14							3.31	17.68
3.85	9.48							3.38	5.06							3.33	17.75
3.87	9.49							3.41	4.96							3.36	17.78
3.9	9.51							3.43	4.88							3.38	17.84
3.92	9.53							3.45	4.87							3.4	17.86
3.95	9.54							3.47	4.77							3.42	17.9
3.97	9.54							3.49	4.64							3.44	17.95
4	9.55							3.52	4.58							3.46	18.01
4.02	9.57							3.54	4.58							3.48	18.06
4.05	9.56							3.56	4.55							3.51	18.1
4.07	9.58							3.58	4.48							3.53	18.13
4.1	9.59							3.6	4.45							3.55	18.19
4.12	9.58							3.63	4.42							3.57	18.24
4.15	9.6							3.65	4.39							3.59	18.29
4.17	9.62							3.67	4.36							3.61	18.34
4.2	9.6							3.69	4.35							3.64	18.37
4.22	9.64							3.71	4.33							3.66	18.41
4.25	9.64							3.74	4.33							3.68	18.48
4.27	9.64							3.76	4.32							3.7	18.49
4.3	9.64							3.78	4.31							3.72	18.54
4.32	9.64							3.8	4.29							3.74	18.58
4.35	9.67							3.82	4.29							3.77	18.62
4.37	9.67							3.85	4.29							3.79	18.63
4.4	9.66							3.87	4.28							3.81	18.67
4.42	9.65							3.89	4.27							3.83	18.72
4.45	9.68							3.91	4.31							3.85	18.76
4.47	9.68							3.93	4.31							3.87	18.78
4.5	9.69							3.95	4.26							3.9	18.81
4.52	9.69							3.98	4.26							3.92	18.84
4.55	9.7							4	4.3							3.94	18.84
4.57	9.71							4.02	4.31							3.96	18.89
4.6	9.7							4.04	4.3							3.98	18.93
4.62	9.7							4.06	4.29							4	18.96
4.65	9.7							4.09	4.29							4.03	18.99
4.67	9.72							4.11	4.3							4.05	19.02
4.7	9.71							4.13	4.3							4.07	19.04
4.72	9.72							4.15	4.28							4.09	19.08
4.75	9.72							4.17	4.3							4.11	19.09
4.77	9.73							4.2	4.31							4.13	19.13
4.8	9.73							4.22	4.26							4.16	19.16
4.82	9.73							4.24	4.27							4.18	19.2
4.85	9.74							4.26	4.32							4.2	19.2
4.87	9.71							4.28	4.32							4.22	19.23
4.9	9.73							4.31	4.3							4.24	19.24
4.92	9.73							4.33	4.31							4.26	19.25
4.95	9.75							4.35	4.26							4.29	19.27
4.97	9.75							4.37	4.33							4.31	19.29
5	9.75							4.39	4.32							4.33	19.29
5.02	9.74							4.42	4.31							4.35	19.31
5.05	9.77							4.44	4.29							4.37	19.32
5.07	9.73							4.46	4.33							4.39	19.31
5.1	9.76							4.48	4.35							4.42	19.31
5.12	9.76							4.5	4.33							4.44	19.32
5.15	9.75							4.53	4.32							4.46	19.3
5.17	9.74							4.55	4.33							4.48	19.3
5.2	9.76							4.57	4.33							4.5	19.31
5.22	9.74							4.59	4.34							4.52	19.3
5.25	9.75							4.61	4.36							4.55	19.3
5.27	9.76							4.64	4.29							4.57	19.29
5.3	9.77							4.66	4.3							4.59	19.3
5.32	9.75							4.68	4.3							4.61	19.32
5.35	9.76							4.7	4.35							4.63	19.32
5.37	9.75							4.72	4.38							4.65	19.3
5.4	9.77							4.75	4.39							4.68	19.32
5.42	9.76							4.77	4.41							4.7	19.33
5.45	9.76							4.79	4.41							4.72	19.35
5.47	9.76							4.81	4.52							4.74	19.36
5.5	9.76							4.83	4.63							4.76	19.35
5.52	9.76							4.86	4.67							4.78	19.35
5.55	9.75							4.88	4.65							4.81	19.37
5.57	9.75							4.9	4.68							4.83	19.38
5.6	9.76							4.92	4.61							4.85	19.4
5.62	9.76							4.94	4.59							4.87	19.41
5.65	9.74							4.97	4.59							4.89	19.42
5.67	9.74							4.99	4.61							4.91	19.44
5.7	9.74							5.01	4.57							4.94	19.47
5.72	9.75							5.03	4.54							4.96	19.46
5.75	9.75							5.05	4.56							4.98	19.49
5.77	9.75							5.08	4.57							5	19.5
5.8	9.73							5.1	4.58							5.02	19.53
5.82	9.75							5.12	4.6							5.04	19.54
5.85	9.73							5.14	4.54							5.07	19.54
5.87	9.74							5.16	4.59							5.09	19.57
5.9	9.75							5.19	4.6							5.11	19.59
5.92	9.76							5.21	4.6							5.13	19.61
5.95	9.73							5.23	4.63							5.15	19.61
5.97	9.74							5.25	4.61							5.17	19.61
6	9.75							5.27	4.64							5.19	19.63
6.02	9.74							5.3	4.61							5.22	19.64
6.05	9.75							5.32	4.66							5.24	19.66
6.07	9.75							5.34	4.67							5.26	19.67
6.1	9.75							5.36	4.68							5.28	19.68
6.12	9.75							5.38	4.68							5.3	19.7
6.15	9.77							5.41	4.66							5.32	19.67
6.17	9.77							5.43	4.69							5.35	19.66
6.2	9.77							5.45	4.71							5.37	19.62
6.22	9.75							5.47	4.73							5.39	19.65
6.25	9.76							5.49	4.68							5.41	19.66
6.27	9.78							5.51	4.69							5.43	19.67
6.29	9.77							5.54	4.71							5.45	19.66
6.32	9.76							5.56	4.76							5.48	19.69
6.34	9.77							5.58	4.72							5.5	19.73
6.37	9.78							5.6	4.73							5.52	19.77
6.39	9.77							5.62	4.74							5.54	19.78
6.42	9.76							5.65	4.75							5.56	19.78
6.44	9.76							5.67	4.72							5.58	19.78
6.47	9.78							5.69	4.78							5.61	19.79
6.49	9.74							5.71	4.77							5.63	19.79
6.52	9.76							5.73	4.75							5.65	19.78
6.54	9.76							5.76	4.77							5.67	19.78
6.57	9.77							5.78	4.75							5.69	19.77
6.59	9.76							5.8	4.77							5.71	19.8
6.62	9.76							5.82	4.82							5.74	19.82
6.64	9.76							5.84	4.77							5.76	19.82
6.67	9.77							5.87	4.78							5.78	19.81
6.69	9.77							5.89	4.8							5.8	19.84
6.72	9.77							5.91	4.8							5.82	19.84
6.74	9.76							5.93	4.82							5.84	19.84
6.77	9.76							5.95	4.81							5.87	19.87
6.79	9.75							5.98	4.84							5.89	19.85
6.82	9.76							6	4.86							5.91	19.88
6.84	9.76							6.02	4.87							5.93	19.88
6.87	9.76							6.04	4.81							5.95	19.91
6.89	9.76							6.06	4.85							5.97	19.92
6.92	9.74							6.09	4.86							6	19.93
6.94	9.75							6.11	4.87							6.02	19.93
6.97	9.75							6.13	4.87							6.04	19.95
6.99	9.74							6.15	4.9							6.06	19.99
7.02	9.74							6.17	4.88							6.08	20
7.04	9.72							6.2	4.88							6.1	20.04
7.07	9.73							6.22	4.9							6.13	20.06
7.09	9.72							6.24	4.92							6.15	20.06
7.12	9.74							6.26	4.91							6.17	20.09
7.14	9.72							6.28	4.92							6.19	20.11
7.17	9.71							6.31	4.93							6.21	20.15
7.19	9.73							6.33	4.92							6.23	20.15
7.22	9.72							6.35	4.93							6.26	20.17
7.24	9.71							6.37	4.94							6.28	20.19
7.27	9.71							6.39	4.94							6.3	20.23
7.29	9.71							6.42	4.94							6.32	20.26
7.32	9.71							6.44	4.95							6.34	20.26
7.34	9.71							6.46	4.95							6.36	20.29
7.37	9.7							6.48	4.96							6.39	20.31
7.39	9.71							6.5	4.98							6.41	20.35
7.42	9.69							6.53	4.97							6.43	20.37
7.44	9.69							6.55	4.97							6.45	20.4
7.47	9.68							6.57	4.99							6.47	20.42
7.49	9.74							6.59	5.03							6.49	20.45
7.52	9.7							6.61	5							6.52	20.46
7.54	9.7							6.64	4.98							6.54	20.49
7.57	9.73							6.66	4.99							6.56	20.53
7.59	9.77							6.68	5.01							6.58	20.53
7.62	9.85							6.7	5.01							6.6	20.55
7.64	9.92							6.72	5.01							6.62	20.58
7.67	10.11							6.75	5							6.65	20.59
7.69	10.41							6.77	5.02							6.67	20.64
7.72	10.72							6.79	5.04							6.69	20.65
7.74	11.29							6.81	5.02							6.71	20.68
7.77	12.33							6.83	5.03							6.73	20.67
7.79	14.32							6.86	5.02							6.75	20.72
7.82	17.02							6.88	5.03							6.77	20.75
7.84	21.57							6.9	5.03							6.8	20.76
7.87	28.25							6.92	5.06							6.82	20.77
7.89	37.76							6.94	5.04							6.84	20.79
7.92	49.86							6.97	5.04							6.86	20.82
7.94	64.78							6.99	5.04							6.88	20.84
7.97	82.77							7.01	5.06							6.9	20.85
7.99	103.84							7.03	5.09							6.93	20.86
8.02	126.08							7.05	5.03							6.95	20.86
8.04	151.09							7.08	5.04							6.97	20.88
8.07	175.36							7.1	5.07							6.99	20.87
8.09	200.41							7.12	5.06							7.01	20.88
8.12	223.96							7.14	5.08							7.03	20.89
8.14	245.39							7.16	5.09							7.06	20.91
8.17	264.87							7.18	5.11							7.08	20.94
8.19	280.33							7.21	5.11							7.1	20.94
8.22	292.65							7.23	5.1							7.12	20.97
8.24	300.23							7.25	5.17							7.14	20.99
8.27	303.5							7.27	5.17							7.16	20.99
8.29	302.47							7.29	5.16							7.19	21.02
8.32	297.64							7.32	5.18							7.21	21.06
8.34	289.79							7.34	5.23							7.23	21.09
8.37	279.41							7.36	5.27							7.25	21.16
8.39	268.28							7.38	5.23							7.27	21.21
8.42	256.2							7.4	5.27							7.29	21.28
8.44	244.48							7.43	5.33							7.32	21.36
8.47	233.61							7.45	5.34							7.34	21.45
8.49	223.33							7.47	5.33							7.36	21.59
8.52	214.58							7.49	5.34							7.38	21.73
8.54	206.5							7.51	5.39							7.4	21.87
8.57	199.66							7.54	5.48							7.42	22.1
8.59	193.8							7.56	5.52							7.45	22.33
8.62	188.76							7.58	5.53							7.47	22.67
8.64	184.41							7.6	5.59							7.49	23.08
8.67	180.58							7.62	5.65							7.51	23.7
8.69	177.19							7.65	5.73							7.53	24.54
8.72	174.32							7.67	5.81							7.55	25.74
8.74	171.69							7.69	5.92							7.58	27.36
8.77	169.56							7.71	6.02							7.6	29.49
8.79	167.69							7.73	6.18							7.62	32.68
8.82	165.95							7.76	6.36							7.64	36.87
8.84	164.48							7.78	6.52							7.66	41.98
8.87	163.07							7.8	6.8							7.68	49.05
8.89	161.89							7.82	7.13							7.71	57
8.92	160.89							7.84	7.43							7.73	66.95
8.94	159.98							7.87	7.88							7.75	78.24
8.97	159.28							7.89	8.48							7.77	90.82
8.99	158.64							7.91	9.16							7.79	104.92
9.02	158.12							7.93	10.1							7.81	120.86
9.04	157.71							7.95	11.29							7.84	137.66
9.07	157.46							7.98	12.74							7.86	155.9
9.09	157.29							8	14.57							7.88	175.42
9.12	157.15							8.02	16.69							7.9	195.42
9.14	157.11							8.04	19.21							7.92	213.54
9.17	157.16							8.06	21.91							7.94	232.57
9.19	157.26							8.09	24.81							7.97	250.42
9.22	157.42							8.11	27.89							7.99	267.42
9.24	157.64							8.13	30.97							8.01	284.68
9.27	157.94							8.15	34.04							8.03	299.96
9.29	158.21							8.17	36.84							8.05	313.18
9.32	158.58							8.2	39.49							8.07	324.63
9.34	159.01							8.22	42.01							8.1	332.36
9.37	159.45							8.24	44.46							8.12	339.3
9.39	159.94							8.26	46.77							8.14	344.45
9.42	160.41							8.28	48.78							8.16	347.86
9.44	160.95							8.31	50.54							8.18	349.54
9.47	161.5							8.33	52.14							8.2	349.73
9.49	162.04							8.35	53.42							8.23	347.7
9.52	162.89							8.37	54.19							8.25	343.67
9.54	164.55							8.39	54.65							8.27	337.87
9.57	165.35							8.42	54.68							8.29	330.85
9.59	165.92							8.44	54.31							8.31	322.38
9.62	166.55							8.46	53.48							8.33	312.6
9.64	167.13							8.48	52.46							8.36	302.46
9.67	167.82							8.5	51.12							8.38	291.64
9.69	168.45							8.53	49.66							8.4	280.33
9.72	169.27							8.55	48.1							8.42	269.93
9.74	170.03							8.57	46.65							8.44	258.99
9.77	170.77							8.59	45.33							8.46	248.71
9.79	171.62							8.61	44.2							8.48	239.53
9.82	172.41							8.64	43.2							8.51	230.57
9.84	173.25							8.66	42.37							8.53	222.64
9.87	173.97							8.68	41.77							8.55	215.55
9.89	174.74							8.7	41.3							8.57	209.11
9.92	175.45							8.72	40.91							8.59	203.26
9.94	176.24							8.74	40.68							8.61	198.15
9.97	177.07							8.77	40.48							8.64	193.59
9.99	177.83							8.79	40.34							8.66	189.42
10.02	178.65							8.81	40.32							8.68	185.97
10.04	179.46							8.83	40.36							8.7	183
10.07	180.27							8.85	40.38							8.72	180.34
10.09	181.11							8.88	40.49							8.74	178.23
10.12	181.97							8.9	40.65							8.77	176.22
10.14	182.85							8.92	40.82							8.79	174.57
10.17	183.76							8.94	41.04							8.81	173.23
10.19	184.67							8.96	41.25							8.83	172.11
10.22	185.64							8.99	41.53							8.85	171.27
10.24	186.59							9.01	41.84							8.87	170.59
10.27	187.62							9.03	42.19							8.9	169.97
10.29	188.62							9.05	42.53							8.92	169.48
10.32	189.67							9.07	42.94							8.94	169.2
10.34	190.6							9.1	43.36							8.96	169.02
10.37	191.58							9.12	43.77							8.98	168.98
10.39	192.55							9.14	44.21							9	169.12
10.42	193.53							9.16	44.68							9.03	169.31
10.44	194.53							9.18	45.18							9.05	169.58
10.47	195.53							9.21	45.66							9.07	169.87
10.49	196.59							9.23	46.14							9.09	170.19
10.52	197.7							9.25	46.7							9.11	170.62
10.54	198.82							9.27	47.2							9.13	171.06
10.57	199.91							9.29	47.74							9.16	171.67
10.59	201.04							9.32	48.27							9.18	172.37
10.62	202.17							9.34	48.89							9.2	173.13
10.64	203.22							9.36	49.51							9.22	173.83
10.67	204.26							9.38	49.98							9.24	174.47
10.69	205.37							9.4	50.64							9.26	175.14
10.72	206.45							9.43	51.27							9.29	175.86
10.74	207.58							9.45	51.89							9.31	176.67
10.77	208.65							9.47	52.53							9.33	177.65
10.79	209.79							9.49	53.18							9.35	178.69
10.82	210.93							9.51	53.87							9.37	179.69
10.84	212							9.54	54.48							9.39	180.61
10.87	213.1							9.56	55.17							9.42	181.5
10.89	214.11							9.58	55.89							9.44	182.39
10.92	215.2							9.6	56.61							9.46	183.47
10.94	216.16							9.62	57.21							9.48	184.56
10.97	217.16							9.65	58.01							9.5	185.78
10.99	218.2							9.67	58.69							9.52	187.04
11.02	219.17							9.69	59.53							9.55	188.37
11.04	220.11							9.71	60.21							9.57	189.4
11.07	221.05							9.73	60.94							9.59	190.53
11.09	221.97							9.76	61.71							9.61	191.76
11.12	222.87							9.78	62.56							9.63	193.05
11.14	223.75							9.8	63.38							9.65	194.31
11.17	224.52							9.82	64.16							9.68	195.79
11.19	225.32							9.84	65.03							9.7	197.29
11.22	226.06							9.87	65.89							9.72	198.74
11.24	226.39							9.89	66.78							9.74	200.13
11.27	226.26							9.91	67.59							9.76	201.5
11.29	226.89							9.93	68.52							9.78	202.92
11.32	227.57							9.95	69.41							9.81	204.44
11.34	228.21							9.98	70.31							9.83	205.97
11.37	228.83							10	71.23							9.85	207.85
11.39	229.38							10.02	72.21							9.87	209.76
11.42	229.88							10.04	73.1							9.89	211.56
11.44	230.4							10.06	74.04							9.91	213.04
11.47	230.94							10.09	75.06							9.94	214.74
11.49	231.44							10.11	76.1							9.96	216.44
11.52	231.79							10.13	77.08							9.98	218.34
11.54	232.85							10.15	77.98							10	220.55
11.57	233.14							10.17	79.11							10.02	222.63
11.59	233.44							10.2	80.18							10.04	224.67
11.62	233.65							10.22	81.2							10.07	226.65
11.64	233.92							10.24	82.32							10.09	228.46
11.67	234.19							10.26	83.45							10.11	230.43
11.69	234.41							10.28	84.59							10.13	232.69
11.72	234.53							10.3	85.65							10.15	234.9
11.74	234.62							10.33	86.83							10.17	237.4
11.77	234.73							10.35	88.03							10.19	239.88
11.79	234.82							10.37	89.13							10.22	241.87
11.82	234.92							10.39	90.38							10.24	244.04
11.84	234.91							10.41	91.57							10.26	246.33
11.87	234.91							10.44	92.79							10.28	248.59
11.89	234.81							10.46	93.88							10.3	250.97
11.92	234.77							10.48	95.24							10.32	253.68
11.94	234.71							10.5	96.56							10.35	256.18
11.97	234.58							10.52	97.7							10.37	258.6
11.99	234.45							10.55	98.99							10.39	260.84
12.02	234.3							10.57	100.36							10.41	263.13
12.04	234.16							10.59	101.73							10.43	265.41
12.07	233.95							10.61	102.99							10.45	267.76
12.09	233.71							10.63	104.34							10.48	270.33
12.12	233.44							10.66	105.7							10.5	273.04
12.14	233.07							10.68	107.09							10.52	275.79
12.17	232.75							10.7	108.41							10.54	278.1
12.19	232.44							10.72	109.85							10.56	280.33
12.22	231.98							10.74	111.25							10.58	282.5
12.24	231.46							10.77	112.59							10.61	284.95
12.27	230.82							10.79	113.99							10.63	287.61
12.29	230.13							10.81	115.48							10.65	290.16
12.32	229.42							10.83	116.8							10.67	293.03
12.34	228.63							10.85	118.2							10.69	295.42
12.37	227.82							10.88	119.7							10.71	297.95
12.39	226.92							10.9	121.17							10.74	300.11
12.42	225.93							10.92	122.64							10.76	302.33
12.44	224.87							10.94	124.1							10.78	304.74
12.47	223.74							10.96	125.53							10.8	307.04
12.49	222.45							10.99	127.06							10.82	309.73
12.51	221.14							11.01	128.52							10.84	312.23
12.54	219.74							11.03	129.99							10.87	314.52
12.56	218.22							11.05	131.5							10.89	316.66
12.59	216.58							11.07	132.91							10.91	318.86
12.61	214.89							11.1	134.39							10.93	321.07
12.64	213.17							11.12	135.89							10.95	323.41
12.66	211.33							11.14	137.3							10.97	325.8
12.69	209.51							11.16	138.66							11	328.26
12.71	207.55							11.18	140.21							11.02	330.99
12.74	205.52							11.21	141.74							11.04	333.3
12.76	203.5							11.23	143.08							11.06	335.16
12.79	201.44							11.25	144.44							11.08	337.34
12.81	199.3							11.27	146.06							11.1	339.38
12.84	197.2							11.29	147.56							11.13	341.4
12.86	194.95							11.32	148.85							11.15	343.99
12.89	192.74							11.34	150.27							11.17	346.52
12.91	190.44							11.36	151.66							11.19	348.55
12.94	188.16							11.38	153.04							11.21	350.68
12.96	185.99							11.4	154.5							11.23	352.26
12.99	183.66							11.43	155.87							11.26	354.07
13.01	181.48							11.45	157.19							11.28	355.99
13.04	179.16							11.47	158.5							11.3	358.07
13.06	176.93							11.49	159.84							11.32	360.3
13.09	174.83							11.51	161.16							11.34	362.53
13.11	172.67							11.54	162.39							11.36	364.62
13.14	170.59							11.56	163.62							11.39	366.23
13.16	168.51							11.58	164.84							11.41	367.87
13.19	166.49							11.6	166.07							11.43	369.61
13.21	164.64							11.62	167.25							11.45	371.28
13.24	162.76							11.65	168.4							11.47	373.24
13.26	160.99							11.67	169.55							11.49	375.04
13.29	159.33							11.69	170.72							11.52	376.87
13.31	157.69							11.71	171.78							11.54	378.61
13.34	156.19							11.73	172.82							11.56	379.93
13.36	154.72							11.76	173.91							11.58	381.11
13.39	153.42							11.78	174.9							11.6	382.51
13.41	152.23							11.8	175.87							11.62	383.6
13.44	151.16							11.82	176.82							11.65	384.91
13.46	150.28							11.84	177.65							11.67	386.25
13.49	149.51							11.86	178.56							11.69	387.67
13.51	148.91							11.89	179.47							11.71	388.55
13.54	148.48							11.91	180.28							11.73	389.44
13.56	148.22							11.93	180.97							11.75	390.22
13.59	148.19							11.95	181.81							11.78	391.06
13.61	148.45							11.97	182.64							11.8	392.13
13.64	148.93							12	183.26							11.82	393.32
13.66	149.64							12.02	183.97							11.84	394.57
13.69	150.62							12.04	184.79							11.86	395.78
13.71	151.94							12.06	185.53							11.88	396.52
13.74	153.51							12.08	186.08							11.9	397.02
13.76	155.37							12.11	186.8							11.93	397.83
13.79	157.54							12.13	187.44							11.95	398.47
13.81	160.04							12.15	188.17							11.97	399.22
13.84	162.96							12.17	188.78							11.99	400.33
13.86	166.13							12.19	189.32							12.01	401.15
13.89	169.71							12.22	189.89							12.03	401.79
13.91	173.56							12.24	190.51							12.06	402.28
13.94	177.67							12.26	191.09							12.08	402.82
13.96	182.12							12.28	191.68							12.1	403.23
13.99	186.52							12.3	192.21							12.12	403.88
14.01	191.4							12.33	192.77							12.14	404.64
14.04	196.02							12.35	193.36							12.16	405.47
14.06	200.97							12.37	194.06							12.19	406.41
14.09	205.78							12.39	194.55							12.21	407.22
14.11	210.45							12.41	195.13							12.23	407.73
14.14	214.95							12.44	195.77							12.25	408.3
14.16	219.03							12.46	196.33							12.27	408.78
14.19	222.91							12.48	196.91							12.29	409.43
14.21	226.25							12.5	197.5							12.32	410.26
14.24	229.07							12.52	198.08							12.34	411.28
14.26	231.31							12.55	198.59							12.36	412.22
14.29	232.96							12.57	199.08							12.38	412.68
14.31	233.89							12.59	199.59							12.4	413.14
14.34	234.03							12.61	200.04							12.42	413.61
14.36	233.46							12.63	200.54							12.45	413.93
14.39	232.11							12.66	200.92							12.47	414.56
14.41	230.11							12.68	201.3							12.49	415.24
14.44	227.33							12.7	201.69							12.51	415.93
14.46	223.8							12.72	202.09							12.53	416.46
14.49	219.75							12.74	202.33							12.55	416.64
14.51	214.99							12.77	202.52							12.58	416.76
14.54	209.7							12.79	202.78							12.6	416.89
14.56	204.06							12.81	203.03							12.62	416.9
14.59	197.96							12.83	203.19							12.64	416.99
14.61	191.52							12.85	203.24							12.66	417.03
14.64	185.2							12.88	203.24							12.68	416.91
14.66	178.35							12.9	203.14							12.71	416.54
14.69	171.85							12.92	203.05							12.73	415.91
14.71	164.91							12.94	202.79							12.75	415.17
14.74	158.21							12.96	202.51							12.77	414.17
14.76	151.73							12.99	202.06							12.79	413.21
14.79	145.28							13.01	201.58							12.81	412.15
14.81	139.2							13.03	201.06							12.84	411
14.84	133.14							13.05	200.44							12.86	409.88
14.86	127.44							13.07	199.81							12.88	408.36
14.89	122.09							13.1	199.02							12.9	406.58
14.91	116.96							13.12	198.12							12.92	404.8
14.94	112.2							13.14	197.19							12.94	402.8
14.96	107.62							13.16	196.41							12.97	400.82
14.99	103.25							13.18	195.38							12.99	398.92
15.01	99.46							13.21	194.38							13.01	396.86
15.04	95.68							13.23	193.26							13.03	394.85
15.06	92.36							13.25	191.97							13.05	392.4
15.09	89.22							13.27	190.73							13.07	389.88
15.11	86.31							13.29	189.5							13.1	387.33
15.14	83.75							13.32	188.16							13.12	384.62
15.16	81.31							13.34	186.65							13.14	382.07
15.19	79.16							13.36	185							13.16	379.45
15.21	77.12							13.38	183.47							13.18	376.84
15.24	75.24							13.4	181.91							13.2	374.1
15.26	73.57							13.42	180.23							13.23	371.23
15.29	72.02							13.45	178.57							13.25	368.31
15.31	70.61							13.47	176.91							13.27	365.29
15.34	69.36							13.49	175.28							13.29	362.41
15.36	68.15							13.51	173.6							13.31	359.55
15.39	67.14							13.53	172.03							13.33	356.7
15.41	66.19							13.56	170.37							13.36	354.03
15.44	65.35							13.58	168.75							13.38	351.32
15.46	64.62							13.6	167.09							13.4	348.53
15.49	63.97							13.62	165.62							13.42	345.69
15.51	63.43							13.64	164.01							13.44	343
15.54	62.97							13.67	162.44							13.46	340.35
15.56	62.59							13.69	160.9							13.49	337.81
15.59	62.27							13.71	159.43							13.51	335.41
15.61	62							13.73	157.99							13.53	333.06
15.64	61.8							13.75	156.5							13.55	330.7
15.66	61.68							13.78	155.19							13.57	328.54
15.69	61.57							13.8	153.88							13.59	326.29
15.71	61.52							13.82	152.68							13.61	324.3
15.74	61.51							13.84	151.74							13.64	322.47
15.76	61.53							13.86	150.77							13.66	320.91
15.79	61.62							13.89	149.92							13.68	319.54
15.81	61.76							13.91	149.19							13.7	318.5
15.84	61.96							13.93	148.68							13.72	317.61
15.86	62.17							13.95	148.26							13.74	317.1
15.89	62.39							13.97	148.03							13.77	317.02
15.91	62.66							14	147.14							13.79	317.47
15.94	62.98							14.02	141.25							13.81	318.43
15.96	63.38							14.04	143.13							13.83	320
15.99	63.76							14.06	144.68							13.85	322
16.01	64.2							14.08	146.13							13.87	324.64
16.04	64.69							14.11	147.12							13.9	327.88
16.06	65.2							14.13	147.66							13.92	332.3
16.09	65.77							14.15	148.18							13.94	337.35
16.11	66.3							14.17	149.58							13.96	343.43
16.14	66.92							14.19	151.71							13.98	350.4
16.16	67.49							14.22	153.88							14	357.73
16.19	68.06							14.24	156.11							14.03	366.57
16.21	68.68							14.26	158.37							14.05	376.53
16.24	69.32							14.28	160.84							14.07	387.73
16.26	69.94							14.3	163.36							14.09	400.4
16.29	70.62							14.33	166.12							14.11	413.82
16.31	71.18							14.35	168.98							14.13	427.38
16.34	72.29							14.37	172.04							14.16	441.93
16.36	72.82							14.39	175.17							14.18	458.05
16.39	72.89							14.41	178.53							14.2	473.95
16.41	73.09							14.44	182.1							14.22	491.24
16.44	73.31							14.46	185.8							14.24	509.96
16.46	73.51							14.48	189.65							14.26	527.27
16.49	73.62							14.5	193.41							14.29	545.69
16.51	73.65							14.52	197.12							14.31	563.38
16.54	73.6							14.55	200.69							14.33	579.77
16.56	73.44							14.57	204.28							14.35	596.93
16.59	73.17							14.59	207.72							14.37	613.59
16.61	72.8							14.61	210.95							14.39	629.48
16.64	72.3							14.63	214.04							14.42	645.5
16.66	71.67							14.66	216.97							14.44	659.53
16.69	70.96							14.68	219.63							14.46	670.91
16.71	70.1							14.7	221.76							14.48	681.63
16.74	69.17							14.72	223.57							14.5	689.76
16.76	68.12							14.74	225.05							14.52	696.62
16.79	66.96							14.77	226.09							14.55	701.84
16.81	65.77							14.79	226.59							14.57	705.14
16.84	64.41							14.81	226.61							14.59	705.53
16.86	63.01							14.83	226.02							14.61	702.81
16.89	61.56							14.85	224.81							14.63	702.7
16.91	60.06							14.88	223.23							14.65	702.94
16.94	58.5							14.9	221.27							14.68	697.68
16.96	56.89							14.92	218.97							14.7	686.62
16.99	55.23							14.94	216.12							14.72	674.76
17.01	53.58							14.96	212.74							14.74	662.11
17.04	51.93							14.98	208.92							14.76	649.02
17.06	50.32							15.01	204.98							14.78	635.19
17.09	49.01							15.03	200.44							14.81	619.75
17.11	47.69							15.05	195.76							14.83	604.32
17.14	46.33							15.07	190.92							14.85	589.85
17.16	44.79							15.09	186.04							14.87	571.69
17.19	43.53							15.12	180.85							14.89	550.26
17.21	42.47							15.14	175.55							14.91	529.32
17.24	41.33							15.16	169.98							14.94	507.51
17.26	40.05							15.18	164.37							14.96	486.74
17.29	38.71							15.2	158.47							14.98	466.54
17.31	37.45							15.23	153							15	445.83
17.34	36.19							15.25	147.65							15.02	426.61
17.36	34.97							15.27	142.45							15.04	408.58
17.39	33.83							15.29	137.47							15.07	390.29
17.41	32.75							15.31	132.67							15.09	373.14
17.44	31.75							15.34	127.56							15.11	356.76
17.46	30.8							15.36	122.7							15.13	339.96
17.49	29.87							15.38	118.15							15.15	324.62
17.51	29.07							15.4	114.19							15.17	309.71
17.54	28.24							15.42	110.28							15.2	295.8
17.56	27.5							15.45	106.5							15.22	282.22
17.59	26.8							15.47	102.91							15.24	268.73
17.61	26.14							15.49	99.3							15.26	256.2
17.64	25.52							15.51	96.01							15.28	244.59
17.66	24.92							15.53	92.82							15.3	233.99
17.69	24.41							15.56	89.79							15.32	223.37
17.71	23.86							15.58	87.04							15.35	213.68
17.74	23.4							15.6	84.5							15.37	204.55
17.76	22.9							15.62	82.03							15.39	195.62
17.79	22.5							15.64	79.62							15.41	187.94
17.81	22.03							15.67	77.33							15.43	180.53
17.84	21.66							15.69	75.13							15.45	173.42
17.86	21.3							15.71	73.02							15.48	166.84
17.89	20.93							15.73	71.11							15.5	160.22
17.91	20.57							15.75	69.35							15.52	154.23
17.94	20.25							15.78	67.68							15.54	148.48
17.96	19.92							15.8	65.96							15.56	143.21
17.99	19.62							15.82	64.36							15.58	138.06
18.01	19.33							15.84	62.87							15.61	133.3
18.04	19.05							15.86	61.26							15.63	128.78
18.06	18.78							15.89	59.76							15.65	124.38
18.09	18.53							15.91	58.4							15.67	120.27
18.11	18.31							15.93	57.24							15.69	116.47
18.14	18.07							15.95	55.94							15.71	112.88
18.16	17.86							15.97	54.7							15.74	109.71
18.19	17.64							16	53.54							15.76	106.53
18.21	17.45							16.02	52.35							15.78	103.47
18.24	17.26							16.04	51.29							15.8	100.88
18.26	17.09							16.06	50.22							15.82	98.29
18.29	16.9							16.08	49.4							15.84	96.04
18.31	16.75							16.11	48.56							15.87	93.92
18.34	16.59							16.13	47.77							15.89	91.82
18.36	16.43							16.15	47.11							15.91	89.85
18.39	16.3							16.17	46.45							15.93	88.2
18.41	16.18							16.19	45.82							15.95	86.76
18.44	16.02							16.22	45.28							15.97	85.39
18.46	15.88							16.24	44.81							16	84.21
18.49	15.78							16.26	44.44							16.02	83.12
18.51	15.66							16.28	44.19							16.04	82.17
18.54	15.55							16.3	43.97							16.06	81.57
18.56	15.43							16.33	43.8							16.08	81.08
18.59	15.34							16.35	43.72							16.1	80.81
18.61	15.24							16.37	43.71							16.13	80.71
18.64	15.16							16.39	43.78							16.15	80.78
18.66	15.05							16.41	43.97							16.17	81.04
18.69	14.96							16.44	44.23							16.19	81.57
18.71	14.88							16.46	44.56							16.21	82.24
18.74	14.8							16.48	44.97							16.23	83.13
18.76	14.75							16.5	45.44							16.26	84.17
18.78	14.68							16.52	45.99							16.28	85.37
18.81	14.62							16.54	46.56							16.3	86.8
18.83	14.58							16.57	47.25							16.32	88.4
18.86	14.53							16.59	47.94							16.34	90.12
18.88	14.5							16.61	48.72							16.36	92.1
18.91	14.49							16.63	49.54							16.39	94.05
18.93	14.54							16.65	50.36							16.41	96.27
18.96	14.59							16.68	51.24							16.43	98.6
18.98	14.68							16.7	52.11							16.45	100.89
19.01	14.85							16.72	52.99							16.47	103.38
19.03	15.16							16.74	53.85							16.49	105.86
19.06	15.57							16.76	54.7							16.52	108.29
19.08	16.18							16.79	55.48							16.54	110.82
19.11	17.02							16.81	56.28							16.56	113.21
19.13	18.15							16.83	57.01							16.58	115.51
19.16	19.69							16.85	57.61							16.6	117.69
19.18	21.51							16.87	58.2							16.62	119.79
19.21	23.85							16.9	58.67							16.65	121.68
19.23	26.58							16.92	59.05							16.67	123.4
19.26	29.75							16.94	59.36							16.69	124.97
19.28	33.37							16.96	59.54							16.71	126.21
19.31	37.24							16.98	59.6							16.73	127.24
19.33	41.57							17.01	59.56							16.75	127.97
19.36	46.04							17.03	59.37							16.78	128.45
19.38	50.49							17.05	58.96							16.8	128.65
19.41	54.93							17.07	58.53							16.82	128.58
19.43	59.18							17.09	58.07							16.84	128.2
19.46	63.14							17.12	57.44							16.86	127.53
19.48	66.72							17.14	56.67							16.88	126.55
19.51	69.5							17.16	55.9							16.91	125.39
19.53	71.8							17.18	54.84							16.93	123.91
19.56	73.22							17.2	53.66							16.95	122.2
19.58	73.9							17.23	52.57							16.97	120.38
19.61	73.78							17.25	51.46							16.99	118.32
19.63	72.95							17.27	50.3							17.01	116.07
19.66	71.38							17.29	49.1							17.03	113.88
19.68	69.35							17.31	47.86							17.06	111.31
19.71	66.85							17.34	46.52							17.08	108.69
19.73	64.05							17.36	45.2							17.1	106.22
19.76	61.09							17.38	43.81							17.12	103.44
19.78	58.07							17.4	42.39							17.14	100.78
19.81	55.03							17.42	41.18							17.16	97.97
19.83	52.1							17.45	39.89							17.19	95.15
19.86	49.27							17.47	38.69							17.21	92.36
19.88	46.65							17.49	37.52							17.23	89.63
19.91	44.23							17.51	36.22							17.25	87.02
19.93	41.99							17.53	35.02							17.27	84.31
19.96	39.99							17.56	33.79							17.29	81.71
19.98	38.14							17.58	32.69							17.32	79.21
20.01	36.52							17.6	31.64							17.34	76.64
20.03	35							17.62	30.76							17.36	74.37
20.06	33.65							17.64	29.83							17.38	72
20.08	32.45							17.67	28.93							17.4	69.77
20.11	31.32							17.69	28.09							17.42	67.75
20.13	30.32							17.71	27.2							17.45	65.57
20.16	29.43							17.73	26.34							17.47	63.57
20.18	28.54							17.75	25.64							17.49	61.65
20.21	27.76							17.78	25.03							17.51	59.66
20.23	26.98							17.8	24.38							17.53	57.89
20.26	26.26							17.82	23.73							17.55	56.17
20.28	25.6							17.84	23.2							17.58	54.42
20.31	24.91							17.86	22.62							17.6	52.78
20.33	24.32							17.89	22.06							17.62	51.14
20.36	23.68							17.91	21.52							17.64	49.68
20.38	23.1							17.93	21.1							17.66	48.21
20.41	22.52							17.95	20.64							17.68	46.89
20.43	21.96							17.97	20.24							17.71	45.54
20.46	21.48							18	19.83							17.73	44.25
20.48	21.13							18.02	19.45							17.75	43.07
20.51	20.86							18.04	19.08							17.77	41.92
20.53	20.63							18.06	18.68							17.79	40.91
20.56	20.41							18.08	18.33							17.81	39.96
20.58	20.26							18.1	18.03							17.84	38.95
20.61	20.21							18.13	17.71							17.86	38.1
20.63	20.29							18.15	17.44							17.88	37.21
20.66	20.39							18.17	17.15							17.9	36.45
20.68	20.48							18.19	16.88							17.92	35.72
20.71	20.56							18.21	16.57							17.94	35.01
20.73	20.65							18.24	16.28							17.97	34.41
20.76	20.71							18.26	16.02							17.99	33.79
20.78	20.78							18.28	15.81							18.01	33.21
20.81	20.86							18.3	15.57							18.03	32.66
20.83	20.89							18.32	15.35							18.05	32.16
20.86	20.89							18.35	15.14							18.07	31.66
20.88	20.88							18.37	14.9							18.1	31.2
20.91	20.81							18.39	14.69							18.12	30.79
20.93	20.71							18.41	14.47							18.14	30.36
20.96	20.58							18.43	14.29							18.16	29.94
20.98	20.48							18.46	14.11							18.18	29.58
21.01	20.32							18.48	13.93							18.2	29.21
21.03	20.21							18.5	13.77							18.23	28.83
21.06	20.05							18.52	13.58							18.25	28.46
21.08	19.94							18.54	13.4							18.27	28.1
21.11	19.8							18.57	13.22							18.29	27.74
21.13	19.67							18.59	13.05							18.31	27.41
21.16	19.56							18.61	12.86							18.33	27.06
21.18	19.45							18.63	12.74							18.36	26.73
21.21	19.32							18.65	12.59							18.38	26.37
21.23	19.21							18.68	12.41							18.4	26.03
21.26	19.1							18.7	12.25							18.42	25.72
21.28	19.01							18.72	12.12							18.44	25.42
21.31	18.92							18.74	11.95							18.46	25.1
21.33	18.83							18.76	11.83							18.49	24.8
21.36	18.7							18.79	11.72							18.51	24.53
21.38	18.53							18.81	11.59							18.53	24.23
21.41	18.37							18.83	11.47							18.55	23.98
21.43	18.24							18.85	11.41							18.57	23.72
21.46	18.12							18.87	11.27							18.59	23.46
21.48	18.04							18.9	11.16							18.62	23.22
21.51	17.93							18.92	11.06							18.64	22.98
21.53	17.76							18.94	11.05							18.66	22.78
21.56	17.61							18.96	10.96							18.68	22.56
21.58	17.44							18.98	10.94							18.7	22.4
21.61	17.33							19.01	10.94							18.72	22.27
21.63	17.2							19.03	10.98							18.74	22.14
21.66	17.1							19.05	11.05							18.77	22.05
21.68	17							19.07	11.18							18.79	21.99
21.71	16.92							19.09	11.46							18.81	22.01
21.73	16.86							19.12	11.77							18.83	22.03
21.76	16.78							19.14	12.21							18.85	22.17
21.78	16.67							19.16	12.73							18.87	22.4
21.81	16.6							19.18	13.52							18.9	22.7
21.83	16.47							19.2	14.47							18.92	23.12
21.86	16.32							19.23	15.57							18.94	23.68
21.88	16.15							19.25	16.84							18.96	24.39
21.91	15.95							19.27	18.39							18.98	25.35
21.93	15.75							19.29	20							19	26.53
21.96	15.58							19.31	21.76							19.03	28.04
21.98	15.43							19.34	23.83							19.05	29.85
22.01	15.32							19.36	25.95							19.07	32.09
22.03	15.2							19.38	28.14							19.09	34.64
22.06	15.09							19.4	30.45							19.11	37.66
22.08	15							19.42	32.8							19.13	41.14
22.11	14.91							19.45	34.89							19.16	45.02
22.13	14.8							19.47	36.83							19.18	49.38
22.16	14.72							19.49	38.68							19.2	53.98
22.18	14.63							19.51	40.33							19.22	58.78
22.21	14.55							19.53	41.69							19.24	63.89
22.23	14.46							19.56	42.73							19.26	68.79
22.26	14.36							19.58	43.51							19.29	73.93
22.28	14.29							19.6	43.92							19.31	78.74
22.31	14.22							19.62	44.08							19.33	83.21
22.33	14.17							19.64	43.85							19.35	86.98
22.36	14.13							19.66	43.38							19.37	90.47
22.38	14.09							19.69	42.65							19.39	93.19
22.41	14.06							19.71	41.74							19.42	95.28
22.43	14.03							19.73	40.51							19.44	96.82
22.46	13.99							19.75	39.2							19.46	97.59
22.48	13.96							19.77	37.75							19.48	97.67
22.51	13.92							19.8	36.41							19.5	97.26
22.53	13.86							19.82	34.95							19.52	96.34
22.56	13.81							19.84	33.59							19.55	94.95
22.58	13.72							19.86	32.19							19.57	93.15
22.61	13.66							19.88	30.77							19.59	91.24
22.63	13.57							19.91	29.42							19.61	88.87
22.66	13.5							19.93	28.09							19.63	86.48
22.68	13.44							19.95	26.94							19.65	83.96
22.71	13.37							19.97	26.01							19.68	81.33
22.73	13.3							19.99	25.07							19.7	78.69
22.76	13.22															19.72	75.94
22.78	13.17															19.74	73.42
22.81	13.12															19.76	70.9
22.83	13.07															19.78	68.37
22.86	13.05															19.81	66.02
22.88	13															19.83	63.59
22.91	12.98															19.85	61.39
22.93	12.95															19.87	59.41
22.96	12.91															19.89	57.55
22.98	12.9															19.91	55.74
23.01	12.84															19.94	53.99
23.03	12.82															19.96	52.24
23.06	12.82															19.98	50.69
23.08	12.81															20	49.26
23.11	12.84															20.02	47.83
23.13	12.82															20.04	46.52
23.16	12.79															20.07	45.22
23.18	12.76															20.09	43.95
23.21	12.72															20.11	42.78
23.23	12.7															20.13	41.69
23.26	12.66															20.15	40.51
23.28	12.64															20.17	39.47
23.31	12.61															20.2	38.36
23.33	12.59															20.22	37.28
23.36	12.54															20.24	36.38
23.38	12.54															20.26	35.43
23.41	12.54															20.28	34.52
23.43	12.52															20.3	33.75
23.46	12.52															20.32	33.03
23.48	12.5															20.35	32.47
23.51	12.5															20.37	32.08
23.53	12.48															20.39	31.76
23.56	12.47															20.41	31.47
23.58	12.47															20.43	31.09
23.61	12.47															20.45	30.58
23.63	12.46															20.48	29.92
23.66	12.46															20.5	29.22
23.68	12.47															20.52	28.51
23.71	12.47															20.54	27.71
23.73	12.46															20.56	27.06
23.76	12.45															20.58	26.42
23.78	12.46															20.61	25.85
23.81	12.45															20.63	25.3
23.83	12.45															20.65	24.79
23.86	12.44															20.67	24.3
23.88	12.45															20.69	23.87
23.91	12.42															20.71	23.48
23.93	12.42															20.74	23.18
23.96	12.42															20.76	22.94
23.98	12.4															20.78	22.74
24.01	12.4															20.8	22.63
																20.82	22.59
																20.84	22.55
																20.87	22.56
																20.89	22.55
																20.91	22.52
																20.93	22.5
																20.95	22.42
																20.97	22.32
																21	22.24

## Sheet: Supplementary Fig.4a,4b
a	ET-1 response curves on WT and mutant ETAR
	WT			N137A			K140A					WT			P162A			Q165A			K166A					WT			F229A			Y231A			R232A					WT			H236A			T238A			M240A
1st	108.008	105.823	98.6436	17.1758	14.3666	21.8579	148.898	10.9331	2.19322		1st	78.8569	92.0364	109.609	19.9368	25.3637	345.031	43.4532	50.9474	46.0374	13.2179	13.4763	14.51		1st	92.5335	107.349	87.9748	90.5391	36.4042	36.6891	53.4994	40.3931	32.4153	11.0463	24.7225	16.4598		1st	92.5335	107.349	87.9748	59.7677	40.9629	38.6836	36.4042	34.9796	48.086	11.3312
	81.7882	83.3489	106.447	18.1122	12.8059	15.303	0.944673	14.0544	4.69032			71.8795	121.755	88.16	22.7795	14.2515	18.9031	32.341	47.0711	38.5431	7.27417	8.56628	9.34154			85.4105	110.768	88.8296	23.5828	44.9518	25.2923	15.605	16.7447	23.2979	11.3312	10.4765	13.3257			85.4105	110.768	88.8296	23.013	29.2812	34.1249	18.4542	11.6162	10.7614	10.4765
	90.5281	85.2217	76.794	27.4763	16.5515	12.8059	33.4069	1.56895	0.320398			104.441	98.7553	85.5758	4.17312	6.24049	2.88101	36.2174	25.3637	29.24	15.0268	11.1505	5.72365			97.6621	90.824	68.6002	6.77251	9.62172	10.1916	13.0408	6.20267	4.77807	3.63839	5.91775	5.06299			97.6621	90.824	68.6002	23.5828	26.7169	40.678	11.6162	9.62172	13.6106	1.64395
	17.1758	29.3492	33.7191	9.37238	26.8521	9.68452	2.50536	-0.616013	3.12963			11.6673	13.2179	15.5437	2.88101	134.417	1.58891	1.07206	2.10575	3.9147	7.53259	9.59996	9.08312			11.9011	12.186	12.186	3.35347	3.63839	1.35903	1.64395	9.05188	3.63839	3.35347	2.49871	2.21379			11.9011	12.186	12.186	4.77807	2.49871	3.63839	4.77807	4.20823	3.35347	0.789187
	2.50536	4.06605	2.8175	2.19322	5.00246	2.50536	0.632536	0.944673	1.25681			10.6337	9.08312	6.75733	0.813641	2.10575	1.58891	1.07206	2.62259	0.55522	5.98207	17.611	6.24049			5.06299	7.91219	2.49871	156.071	4.20823	2.49871	3.92331	4.49315	2.78363	5.06299	3.35347	3.35347			5.06299	7.91219	2.49871	2.49871	2.78363	5.34791	1.07411	3.06855	3.06855	0.789187
	1.25681	0.00826115	0.320398	0.944673	1.56895	1.88108	15.9273	0.320398	0.00826115			1.07206	1.58891	1.84733	0.813641	2.10575	1.07206	0.813641	2.10575	1.33048	6.75733	2.88101	2.10575			1.35903	2.21379	3.06855	2.21379	3.63839	1.35903	3.35347	2.49871	3.63839	3.63839	4.49315	2.78363			1.35903	2.21379	3.06855	31.5606	2.78363	4.77807	5.91775	3.06855	1.92887	-0.0655742
	0.632536	2.8175	1.25681	2.50536	0.00826115	-0.616013	1.56895	-1.86456	0.632536			0.55522	1.33048	0.813641	0.296799	1.33048	0.296799	0.296799	1.84733	0.296799	0.813641	0.55522	0.0383776			2.21379	2.49871	1.07411	0.789187	1.64395	2.21379	3.06855	2.78363	1.92887	5.34791	3.92331	7.62727			2.21379	2.49871	1.07411	5.91775	5.63283	4.49315	3.35347	1.92887	10.1916	0.789187
2nd	90.5132	104.614	105.645	28.6091	24.4821	15.8844	0.408318	1.09614	4.19135		2nd	90.5132	102.886	103.902	339.505	19.2633	15.2006	95.4378	73.4319	59.2126	7.75247	28.2652	3.35127		2nd	90.5132	104.614	105.645	28.6091	40.9899	45.8047	28.2652	27.2334	15.5404	9.69394	14.1648	4.53526		2nd	111.95	106.667	88.8371	18.3987	20.5999	26.323	24.5621	29.1846	34.2474	2.61439
	76.0689	103.238	100.143	6.59873	16.5722	19.6674	-0.623417	-2.34298	-2.68689			74.7861	101.532	98.4848	26.0344	5.72115	11.138	61.2439	91.0367	54.8114	1.65851	2.67417	-1.04992			76.0689	103.238	100.143	23.1065	20.0113	18.2917	5.22308	10.7257	2.12788	6.59873	9.00611	4.53526			124.114	99.4028	89.4974	11.1348	14.2164	17.078	8.05309	2.5501	2.10986	-4.49374
	96.3597	87.0741	86.3863	10.0378	16.9161	14.5087	1.78397	-3.0308	-3.37471			94.7607	85.6198	84.9427	-5.45112	-1.72703	-4.77401	18.5862	20.6175	12.1537	46.8364	1.99706	-1.38848			96.3597	87.0741	86.3863	-1.99906	-1.65515	-3.71862	0.0644064	-1.99906	-4.06254	-5.09427	-3.0308	-3.0308			86.6359	83.7743	81.5731	10.2543	12.6756	4.7513	4.7513	1.88974	4.09094	-3.08091
	29.2969	22.0748	33.4239	11.0696	25.5139	13.477	-1.31124	-3.0308	-1.65515			28.7428	21.6332	32.8054	-5.78967	157.232	-8.4981	-1.38848	-0.711369	15.2006	3.35127	2.33561	4.02838			29.2969	22.0748	33.4239	-5.09427	-8.18948	-7.15774	-5.78209	-4.06254	-6.12601	-5.43818	-9.22121	-4.40645			37.9894	29.845	38.4296	-1.19194	-3.17302	-4.27362	-5.1541	-4.93398	-5.59434	-8.23578
	6.94264	9.69394	10.3818	0.408318	3.15961	-2.68689	0.0644064	-0.967329	-2.34298			6.73681	9.44524	10.1223	-8.4981	-8.83665	-8.4981	-3.75835	0.304292	0.304292	0.642845	0.981399	-0.372815			6.94264	9.69394	10.3818	-5.78209	-5.43818	-1.65515	-5.09427	-7.15774	-4.75036	-7.15774	-6.81383	-2.34298			6.29213	8.05309	2.77022	-6.69494	-6.69494	-6.47482	-6.03458	-6.2547	-5.59434	-6.91506
	-3.71862	-1.31124	-1.31124	-1.31124	-0.967329	0.75223	-1.31124	-0.967329	-0.967329			-3.75835	-1.38848	-1.38848	-9.51376	-8.4981	-8.4981	-9.51376	-7.82099	-10.5294	-6.12823	-7.14389	-8.15955			-3.71862	-1.31124	-1.31124	-8.53339	-7.15774	-6.46992	-7.50165	-5.78209	-6.12601	-5.78209	-5.43818	-6.12601			1.66962	-0.311462	-0.311462	-3.61326	-4.0535	-5.37422	-4.93398	-5.59434	-7.3553	-7.3553
	1.09614	3.15961	-2.34298	-0.967329	3.15961	1.78397	326.781	-1.31124	-1.31124			0.981399	3.01272	-2.40414	-9.51376	-9.17521	-8.83665	-8.83665	-0.372815	-9.51376	-9.17521	-8.83665	-9.51376			1.09614	3.15961	-2.34298	-6.46992	-7.50165	-6.46992	-4.75036	-6.12601	-6.81383	-6.81383	-6.12601	-4.75036			-1.41206	0.789137	-0.531582	-4.71386	-3.17302	-5.1541	-6.69494	-5.59434	-0.311462	-7.3553
3rd	128.855	100.021	81.5545	18.0545	14.8147	22.2662	11.8989	6.71519	17.4065		3rd	102.026	126.6	87.8272	500.568	29.6474	23.4139	84.0178	84.0178	87.1346	21.6823	23.4139	23.4139		3rd	89.576	110.221	88.2177	32.2584	39.8645	45.0258	21.9358	19.7627	15.6879	18.6761	31.1718	22.2075		3rd	84.6376	101.318	108.844	18.5627	5.30466	5.50808	30.325	32.5626	38.2583	5.50808
	72.483	108.769	74.7509	19.0264	14.8147	16.4346	7.9984	4.44733	2.17947			89.5588	111.376	75.7064	24.7991	17.8729	20.9897	81.5937	79.5158	51.1185	11.6394	13.3709	14.0636			81.6982	113.753	91.7491	25.7389	26.5538	21.9358	11.6132	11.8849	8.08182	15.1447	19.2194	15.9596			77.1111	122.639	89.1128	6.11833	6.932	5.91491	17.3063	9.98327	9.1696	4.69441
	109.741	84.4703	69.8912	25.83	16.7586	14.1667	3.79937	0.235597	27.645			81.5937	101.68	88.1735	7.48369	9.56154	7.13739	37.9588	32.4179	36.5736	22.3749	13.7172	10.6005			97.4537	85.2296	61.053	4.55041	6.18029	5.90865	8.35347	7.26688	4.55041	6.72359	7.53853	7.26688			107.42	99.0802	86.0615	5.10124	4.49099	3.06706	8.96618	9.37301	12.2209	1.03289
	107.925	4.12335	4.44733	8.65906	25.83	9.95498	5.74325	5.41927	4.44733			12.6783	7.13739	9.56154	166.034	6.44477	5.05954	15.4488	9.21524	17.1803	11.9857	14.0636	12.332			10.255	9.71171	10.255	2.64888	1.019	3.19218	4.55041	4.55041	5.90865	2.92053	4.00712	1.83394			10.7969	10.3901	14.8653	1.84656	1.64314	1.43972	3.27048	5.30466	1.64314	0.626051
	0.883556	1.20754	0.559576	3.79937	3.15141	3.79937	0.235597	-0.0883826	1.53151			5.40584	5.05954	4.71323	3.6743	5.75215	2.63538	5.75215	4.02061	4.36692	10.6005	22.0286	9.90785			4.00712	7.26688	2.10559	2.10559	3.73547	5.36535	4.00712	4.55041	2.92053	3.73547	4.55041	4.00712			6.932	7.94909	7.33884	0.219215	-0.391038	1.2363	1.64314	2.04997	2.66023	0.422633
	4.77131	0.235597	3.79937	1.53151	0.559576	2.82743	9.631	6.39121	2.50345			11.9857	0.211221	0.903837	5.05954	5.05954	4.02061	4.71323	5.75215	5.05954	10.9468	4.36692	4.36692			1.56229	2.64888	2.64888	1.83394	0.747352	1.83394	3.19218	3.46382	4.27876	3.46382	2.92053	2.64888			3.06706	2.04997	2.25339	0.829469	0.626051	0.0157975	4.49099	2.45681	1.2363	0.829469
	15.1387	1.20754	0.883556	1.85549	2.82743	0.559576	0.883556	10.3695	4.77131			0.557529	2.28907	1.59645	2.63538	2.98169	1.94276	5.05954	4.36692	5.75215	2.63538	1.59645	1.59645			2.37723	2.92053	1.56229	2.10559	1.56229	1.019	6.72359	3.73547	2.10559	2.92053	6.72359	8.62512			1.2363	1.43972	2.25339	0.626051	1.03289	0.829469	1.64314	2.66023	8.15251	1.03289
b	ET-1 response curves on WT and mutant ETBR
	WT			K97A			N137A					WT			W336A			I372A								WT			S390A
1st	87.4275	112.849	107.765	77.259	51.8378	51.8378	36.5851	51.8378	46.7536		1st	95.1685	95.1685	69.1307	105.584	58.7156	37.8854	53.5081	63.9232	79.5459					1st	95.1685	95.1685	69.1307	32.6778	27.4703	37.8854
	72.1748	123.017	97.596	41.6693	46.7536	67.0906	67.0906	62.0063	26.4166			110.791	79.5459	95.1685	32.6778	53.5081	37.8854	89.961	43.0929	43.0929						110.791	79.5459	95.1685	53.5081	53.5081	48.3005
	77.259	102.68	97.596	67.0906	46.7536	173.86	51.8378	67.0906	46.7536			89.961	110.791	121.206	32.6778	32.6778	32.6778	69.1307	69.1307	53.5081						89.961	110.791	121.206	37.8854	43.0929	127.676
	82.3433	102.68	67.0906	67.0906	56.9221	51.8378	87.4275	51.8378	56.9221			95.1685	115.999	79.5459	58.7156	37.8854	22.2627	79.5459	37.8854	32.6778						95.1685	115.999	79.5459	48.3005	32.6778	32.6778
	21.3323	16.2481	21.3323	16.2481	0.995333	16.2481	26.4166	31.5008	21.3323			11.8476	27.4703	22.2627	17.0552	-3.77507	22.2627	22.2627	22.2627	48.3005						11.8476	27.4703	22.2627	6.64005	27.4703	22.2627
	0.995333	6.07958	0.995333	0.995333	6.07958	-9.17316	-4.08891	0.995333	-4.08891			1.43249	1.43249	1.43249	11.8476	32.6778	17.0552	17.0552	11.8476	6.64005						1.43249	1.43249	1.43249	22.2627	1.43249	11.8476
	0.995333	-4.08891	0.995333	0.995333	11.1638	-4.08891	6.07958	11.1638	0.995333			-3.77507	40.2297	11.8476	11.8476	1.43249	6.64005	11.8476	17.0552	37.8854						-3.77507	40.2297	11.8476	6.64005	34.7643	17.0552
	0.995333	11.1638	0.995333	0.995333	-4.08891	-4.08891	21.3323	11.1638	-4.08891			6.64005	6.64005	1.43249	11.8476	22.2627	-3.77507	17.0552	6.64005	6.64005						6.64005	6.64005	1.43249	6.64005	11.8476	6.64005
2nd	95.1685	95.1685	69.1307	58.7156	69.1307	58.7156	53.5081	53.5081	43.0929		2nd	87.4275	112.849	107.765	46.7536	82.3433	67.0906	46.7536	72.1748	62.0063					2nd	112.998	68.3718	77.297	32.671	68.3718	14.8205
	110.791	79.5459	95.1685	74.3383	74.3383	79.5459	53.5081	53.5081	48.3005			72.1748	123.017	97.596	72.1748	46.7536	51.8378	51.8378	46.7536	41.6693						112.998	121.923	59.4466	50.5214	68.3718	41.5962
	89.961	110.791	121.206	53.5081	63.9232	69.1307	32.6778	53.5081	58.7156			77.259	102.68	97.596	41.6693	67.0906	56.9221	46.7536	56.9221	67.0906						112.998	121.923	86.2222	5.89535	5.89535	68.3718
	95.1685	115.999	79.5459	58.7156	69.1307	48.3005	53.5081	58.7156	27.4703			82.3433	102.68	67.0906	67.0906	31.5008	62.0063	77.259	62.0063	41.6693						68.3718	157.624	41.5962	68.3718	148.699	32.671
	11.8476	27.4703	22.2627	27.4703	22.2627	11.8476	6.64005	6.64005	11.8476			21.3323	16.2481	21.3323	11.1638	26.4166	11.1638	6.07958	21.3323	16.2481						23.7457	14.8205	-3.02985	14.8205	23.7457	14.8205
	1.43249	1.43249	1.43249	-3.77507	1.43249	-3.77507	6.64005	11.8476	17.0552			0.995333	6.07958	0.995333	16.2481	6.07958	16.2481	16.2481	11.1638	0.995333						23.7457	14.8205	14.8205	5.89535	-20.8803	-11.9551
	-3.77507	40.2297	11.8476	-3.77507	1.43249	-3.77507	11.8476	6.64005	17.0552			0.995333	-4.08891	0.995333	11.1638	16.2481	31.5008	21.3323	16.2481	0.995333						-11.9551	-29.8055	5.89535	50.5214	14.8205	23.7457
	6.64005	6.64005	1.43249	-3.77507	-8.98263	6.64005	6.64005	6.64005	1.43249			0.995333	11.1638	0.995333	26.4166	11.1638	21.3323	11.1638	0.995333	21.3323						14.8205	5.89535	-3.02985	14.8205	5.89535	-11.9551
3rd	159.957	112.216	85.639	29.5327	56.1094	103.357	38.3916	41.3446	35.4386		3rd	129.342	99.3349	144.346	61.8254	46.8216	24.316	61.8254	69.3273	54.3235					3rd	87.4275	112.849	107.765	41.6693	26.4166	92.5118
	118.122	88.5919	109.263	64.9683	56.1094	44.2975	140.586	53.1564	41.3446			91.833	91.833	54.3235	16.8141	46.8216	69.3273	552.65	24.316	24.316						72.1748	123.017	97.596	82.3433	41.6693	36.5851
	94.4979	115.169	73.8271	29.5327	41.3446	41.3446	56.1094	50.2035	41.3446			69.3273	84.3311	114.339	46.8216	39.3197	54.3235	54.3235	54.3235	46.8216						77.259	102.68	97.596	72.1748	51.8378	46.7536
	88.5919	94.4979	76.7801	56.1094	53.1564	53.1564	93.5424	38.3916	56.1094			121.841	91.833	46.8216	46.8216	31.8178	39.3197	139.117	46.8216	46.8216						82.3433	102.68	67.0906	67.0906	31.5008	21.3323
	35.4386	47.2505	59.0623	101.844	41.3446	32.4857	57.5679	26.5798	11.815			1.81027	31.8178	46.8216	1.81027	-5.69163	-13.1935	39.3197	9.31216	16.8141						21.3323	16.2481	21.3323	26.4166	31.5008	26.4166
	-5.9028	-2.94984	-8.85576	26.5798	14.7679	2.95608	35.4386	23.6268	11.815			-5.69163	9.31216	-13.1935	1.81027	9.31216	1.81027	-5.69163	-5.69163	-20.6954						0.995333	6.07958	0.995333	16.2481	11.1638	0.995333
	35.4386	2.95608	-11.8087	20.6738	14.7679	17.7209	71.4042	38.3916	23.6268			1.81027	1.81027	1.81027	1.81027	9.31216	9.31216	1.81027	-13.1935	9.31216						0.995333	-4.08891	0.995333	16.2481	0.995333	31.5008
	11.815	-5.9028	0.00311847	20.6738	44.2975	2.95608	32.4857	26.5798	11.815			1.81027	325.207	16.8141	9.31216	16.8141	9.31216	9.31216	16.8141	1.81027						0.995333	11.1638	0.995333	21.3323	16.2481	11.1638
[truncated: 48 more columns]

## Sheet: Supplementary Table 2
Receptor	Residue number	Mutant	EC50 (nM)			Surface expression(%WT)
			1st	2nd	3rd	1st	2nd	3rd
ETAR	-	WT	21.7	19.78	20.65	100	100	100
	2.61	N137A	undetectable			83.257	87.8556	92.4406
	2.64	K140A	undetectable			89.1961	77.0943	100.515
	3.29	P162A	>401.30	>323.70	>404.50	108.282	100.04	84.6172
	3.32	Q165A	>83.62	>231.40	>168.20	65.5738	61.3777	62.0446
	3.33	K166A	undetectable			112.864	137.268	128.142
	ECL2	F229A	>337.70	>839.60	>795.50	109.216	90.5291	116.089
	ECL2	Y231A	undetectable			53.5948	77.6261	61.947
	ECL2	R232A	undetectable			65.2035	83.5275	93.4164
	ECL2	H236A	54.09	84.02	44.65	83.2705	81.9703	107.778
	ECL2	T238A	undetectable			50.7384	50.7019	66.1187
	ECL2	M240A	undetectable			80.5391	65.0901	72.8979
	5.42	L259A	189.3	219	163.9	51.7535	78.6217	50.3946
	6.48	W319A	7.936	3.877	5.844	103.562	111.434	111.778
	6.55	R326A	>443.40	>399.40	>429.70	60.0144	46.7885	75.7881
	6.58	K329A	undetectable			88.0578	79.4468	97.7382
	7.28	L344A	82.37	135.8	165.7	115.106	100.991	86.5804
	7.31	L347A	undetectable			63.8323	76.4106	67.2252
	7.32	L348A	undetectable			70.1611	71.5682	70.436
	7.35	D351A	undetectable			110.751	103.821	106.117
	7.36	Y352A	undetectable			93.0052	69.6277	78.0991
	7.39	I355A	undetectable			44.803	52.1857	66.6116
ETBR	-	WT	2.423	2.204	2.871	100	100	100
	1.28	K97A	2.112	1.907	1.031	89.2652	85.4369	82.1972
	2.4	N137A	1.035	3.756	3.592	59.3941	48.7588	43.294
	6.48	W336A	6.398	4.439	5.827	67.4954	66.2485	81.7304
	7.39	I372A	2.527	2.389	1.438	102.672	121.075	111.339
	8.47	S390A	2.196	1.987	3.53	114.968	113.087	104.181
